# Supplementary material for: Awareness and uptake of layered HIV prevention programming for young women: analysis of population-based surveys in three DREAMS settings in Kenya and South Africa
Source: BMC Public Health. 2019 Oct 30;19:1417. doi: 10.1186/s12889-019-7766-1 (PMC6824290; doi:10.1186/s12889-019-7766-1)
Supplement: Supplementary file 9 — Additional file 9. Univariable and multivariable analyses of AGYW characteristics associated with participation in 3+ or 4+ DREAMS core package intervention categories in the last 12 months in Nairobi. [file 12889_2019_7766_MOESM9_ESM.xlsx]

## Sheet: Sheet1
Additional file 9. Univariable and multivariable analyses of AGYW characteristics associated with participation in 3+ or 4+ DREAMS core package intervention categories in the last 12 months in Nairobi
	3+ intervention categories											4+ intervention categories
Characteristics of AGYW	N	n	%	cOR	95% CI		p (LRT)	aOR	95% CI		p (LRT)	N	n	%	cOR	95% CI		p (LRT)	aOR	95% CI		p (LRT)
Age
15-17	547	263	48.1	1	1	1						547	184	33.6	1	1	1
18-22	534	213	39.9	0.72	0.56	0.91	0.007					534	130	24.3	0.63	0.49	0.83	0.001
Marital status
Never/ previously married	876	413	47.1	1	1	1		1	1	1		876	285	32.5	1	1	1		1	1	1
Currently married	205	63	30.7	0.5	0.36	0.69	<0.001	0.55	0.34	0.88	0.01	205	29	14.1	0.34	0.23	0.52	<0.001	0.41	0.23	0.71	0.002
Currently in school
No	455	156	34.3	1	1	1		1	1	1		455	84	18.5	1	1	1		1	1	1
Yes	626	320	51.1	2	1.56	2.57	<0.001	2.48	1.76	3.5	<0.001	626	230	36.7	2.57	1.92	3.42	<0.001	2.82	1.9	4.19	<0.001
Employment
No	948	427	45	1	1	1						948	284	30	1	1	1
Yes, in last month	133	49	36.8	0.71	0.49	1.04	0.07					133	30	22.6	0.68	0.44	1.05	0.07
Self-assessed household poverty
Very poor	139	82	59	1	1	1		1	1	1		139	56	40.3	1	1	1		1	1	1
Moderately poor/not poor	942	394	41.8	0.5	0.35	0.72	<0.001	0.55	0.37	0.8	0.002	942	258	27.4	0.56	0.39	0.81	0.002	0.61	0.41	0.9	0.01
Food insecure a
No	717	287	40	1	1	1		1	1	1		717	185	25.8	1	1	1		1	1	1
Yes	350	186	53.1	1.7	1.31	2.2	<0.001	1.55	1.18	2.03	0.002	350	126	36	1.62	1.23	2.13	0.001	1.54	1.16	2.06	0.003
Ever had sex
No	642	295	46	1	1	1						642	211	32.9	1	1	1
Yes	437	179	41	0.82	0.64	1.04	0.1					437	101	23.1	0.61	0.47	0.81	0.001
Ever pregnant
No	780	360	46.2	1	1	1		1	1	1		780	249	31.9	1	1	1		1	1	1
Yes	299	114	38.1	0.72	0.55	0.94	0.02	1.85	1.17	2.94	0.008	299	63	21.1	0.57	0.41	0.78	<0.001	1.95	1.16	3.27	0.01
Num household assets
0-5	223	93	41.7	1	1	1						223	63	28.3	1	1	1
6-7	357	152	42.6	1.04	0.74	1.45	0.4					357	104	29.1	1.04	0.72	1.51	0.8
8-9	312	150	48.1	1.29	0.92	1.83						312	96	30.8	1.13	0.77	1.65
10-15	189	81	42.9	1.05	0.71	1.55						189	51	27	0.94	0.61	1.45
Num individual assets
0-3	88	36	40.9	1	1	1	0.5					88	24	27.3	1	1	1	0.08
4-6	701	304	43.4	1.11	0.7	1.74						701	190	27.1	0.99	0.6	1.63
7-10	292	136	46.6	1.26	0.78	2.04						292	100	34.2	1.39	0.82	2.35
Sexually exploited b
No	907	381	42	1	1	1		1	1	1		907	257	28.3	1	1	1
Yes	174	95	54.6	1.66	1.2	2.3	0.002	1.75	1.24	2.47	0.001	174	57	32.8	1.23	0.87	1.74	0.2
Gender based violence c
No	607	254	41.8	1	1	1	0.1					607	173	28.5	1	1	1	0.7
Yes	474	222	46.8	1.22	0.96	1.56						474	141	29.7	1.06	0.82	1.38
cOR crude odds ratio; aOR adjusted odds ratio; LRT likelihood ratio test
a Nairobi: Girl or household member went to sleep at night hungry because there was not enough food in past 4 weeks; uMkhanyakude: Ever skipped or reduced a meal.
b either reported someone made them have sex against their will in the last 12 months, or reported any of the following by a male in the last 12 months: touched in a sexual way when unwanted; tried to have sex with you but did not succeed; forced you to have sex when you did not want to; forced you to perform sexual acts when you did not want to
c Nairobi: reported any of the following by a man in the past 12 months: humiliated; threatened to hurt or harm; insulted; pushed, shook, threw something; slapped; twisted arm or pulled hair; punched; kicked, dragged or beaten; tried to choke or burn; threatened to attack; attacked; unwanted sexual advances; attempted unwanted sex; forced sexual intercourse; forced sex acts.
Also investigated: Nairobi: migration (lived elsewhere for >1 month in last 3 months), ever given birth, has at least 1 child, number of individual assets, number of household assets, 2+ classes behind at school,transactional sex
