# Supplementary material for: Awareness and uptake of layered HIV prevention programming for young women: analysis of population-based surveys in three DREAMS settings in Kenya and South Africa
Source: BMC Public Health. 2019 Oct 30;19:1417. doi: 10.1186/s12889-019-7766-1 (PMC6824290; doi:10.1186/s12889-019-7766-1)
Supplement: Supplementary file 10 — Additional file 10. Univariable and multivariable analyses of AGYW characteristics associated with participation in 3+ or 4+ DREAMS core package intervention categories in the last 12 months in uMkhanyakude. [file 12889_2019_7766_MOESM10_ESM.xlsx]

## Sheet: Sheet1
Additional file 10. Univariable and multivariable analyses of AGYW characteristics associated with participation in 3+ or 4+ DREAMS core package intervention categories in the last 12 months in uMkhanyakude
	3+ intervention categories									4+ intervention categories
	N	n	%	cOR	95% CI	LRT	aOR	95% CI	LRT	N	n	%	cOR	95% CI	LRT	aOR	95% CI	LRT
Age group
13-17	1148	530	46.2	1			1			1148	312	27.2	1			1	1
18-22	1036	355	34.3	0.61	0.51 -0.72	<0.001	0.66	0.51 -0.85	0.001	1036	179	17.3	0.56	0.46 -0.69	<0.001	0.56	0.42 -0.76	<0.001
In school
No	540	109	20.2	1			1			540	44	8.1	1			1	1
Yes	1644	776	47.2	3.54	2.80 -4.46	<0.001	5.57	4.07 -7.64	<0.001	1644	447	27.2	4.21	3.04 -5.84	<0.001	5.22	3.50 -7.78	<0.001
Socio-economic status (quantiles)
Low	727	308	42.4	1			1			727	170	23.4	1			1	1
Middle	747	318	42.6	1	0.82 -1.24		1.08	0.87 -1.35		747	181	24.2	1.05	0.82 -1.33		1.1	0.86 -1.41
High	600	217	36.2	0.77	0.62 -0.96	0.03	0.78	0.62 -0.99	0.02	600	118	19.7	0.8	0.62 -1.05	0.115	0.8	0.61 -1.06	0.072
Urban or rural
Rural	1388	585	42.1	1						1388	327	23.6	1
Peri-urban/urban	777	294	37.8	0.84	0.70 -1.00	0.05				777	161	20.7	0.85	0.69 -1.05	0.13
Food insecurities
No	1501	623	41.5	1						1501	350	23.3	1
Yes	682	262	38.4	0.88	0.73 -1.06	0.173				682	141	20.7	0.86	0.69 -1.07	0.171
Migrated since age 13
No	1781	750	42.1	1						1781	424	23.8	1
Yes	403	135	33.5	0.69	0.55 -0.87	0.002				403	67	16.6	0.64	0.48 -0.85	0.002
Ever had sex
No	1278	514	40.2	1			1			1278	291	22.8	1			1	1
Yes	861	352	40.9	1.03	0.86 -1.23	0.759	1.57	1.14 -2.16	0.006	861	191	22.2	0.97	0.79 -1.19	0.75	1.5	1.04 -2.17	0.032
Ever been/currently pregnant
No	1576	630	40	1			1			1576	354	22.5	1			1	1
Yes	557	236	42.4	1.1	0.91 -1.34	0.323	2.1	1.49 -2.96	<0.001	557	128	23	1.03	0.82 -1.30	0.801	1.93	1.30 -2.86	0.001
Gender based violence
No	1412	548	38.8	1						1412	303	21.5	1
Yes	772	337	43.7	1.22	1.02 -1.46	0.028				772	188	24.4	1.18	0.96 -1.45	0.122
